# Supplementary material for: Tmsb10 triggers fetal Leydig differentiation by suppressing the RAS/ERK pathway
Source: Commun Biol. 2022 Sep 15;5:974. doi: 10.1038/s42003-022-03941-5 (PMC9478096; doi:10.1038/s42003-022-03941-5)
Supplement: Supplementary file 4 — Supplementary Data 1 [file 42003_2022_3941_MOESM4_ESM.xlsx]

## Sheet: Fig2
qRT-PCR analysis (Fig. 2b-d)
EGFP qRT-PCR result (Fig. 2b)
Sample	Rep. #1	Rep. #2	Rep. #3	Mean	SD
N	0.0146983	0.0311859	0.0186333	0.0215058	0.00861099
W	0.373038	0.286577	0.395495	0.351703	0.0575079
S	2.7369	2.77795	2.90825	2.8077	0.0894672
Tmsb10 qRT-PCR result (Fig. 2c)
Sample	Rep. #1	Rep. #2	Rep. #3	Mean	SD
N	1.39432	0.244153	0.315798	0.277476	0.644365
W	1.18439	0.405583	0.388793	0.416372	0.454568
S	1.36108	0.0545924	0.0513968	0.0555302	0.755225
Pecam1 qRT-PCR result (Fig. 2d)
Sample	Rep. #1	Rep. #2	Rep. #3	Mean	SD
N	0.146903	0.139265	0.147821	0.144663	0.00469706
W	0.00143422	0.00609897	0.0154479	0.00766035	0.00713611
S	0.011613	0.00285235	0.00251642	0.0056606	0.00515769

## Sheet: Fig3
Relative EGFP-positive area in reconstructed testes (Fig. 3d, 3f, 3h)
Fig. 3d
Sample		Rep. #1	Rep. #2	Rep. #3	Mean	SD
SAG	-	0.884969	0.785606	1.32942	1	0.289584
	+	5.07027	4.87108	4.22662	4.72266	0.440977
Fig. 3f
Sample	Rep. #1	Rep. #2	Rep. #3	Mean	SD
siCnt	1.07032	0.878351	1.05133	1	0.105778
siT10	0.366868	0.186034	0.382729	0.311877	0.109271
siT4x	0.904853	0.991661	0.995584	0.964033	0.0512886
siAd4	0.0345281	0.0268121	0.0837523	0.0483642	0.0308889
Fig. 3h
Sample	Rep. #1	Rep. #2	Rep. #3	Mean	SD
siCnt	0.967146	1.02903	1.00383	1	0.0311184
siT10	0.34818	0.227448	0.278154	0.284594	0.0606229
qRT-PCR analysis (Fig. 3i)
Gli1 qRT-PCR result (Fig. 3i)
Sample	Rep. #1	Rep. #2	Rep. #3	Mean	SD
siCnt	1.08804	0.810489	1.10147	1	0.164259
siT10	0.2513	0.248246	0.248437	0.249327	0.00171088

## Sheet: Fig4
% Ciliated cells (Fig. 4b, 4j)
Fig. 4b
Sample		Rep. #1	Rep. #2	Rep. #3	Rep. #4	Rep. #5	Mean	SD
siCnt	10.0 nM	70.2703	64.2336	82.3944	69.6203	69.8413	71.2719	7.31217
siT10	0.1 nM	62.6374	52.9915	66.4062	74.6377	78.8462	67.1038	6.32744
	1.0 nM	51.4706	53.4247	47.5	55.1136	59.1398	53.3297	5.91132
	10.0 nM	50.6667	39.0244	53.7634	39.604	54.717	47.5551	8.46368
Fig. 4j
Sample	Rep. #1	Rep. #2	Rep. #3	Rep. #4	Rep. #5	Mean	SD
siCnt	75.5814	84.9624	70.0422	71.6418	63.5514	73.1558	4.28454
siT10	28.7449	41.3793	45.5814	48.1752	50.3226	42.8407	2.37409
siRas	68.3168	78.125	77.0833	77.7027	76.2712	75.4998	0.717918
siT10 + siRas	75.2809	59.4595	78.7611	77.7778	66.1972	71.4953	6.98723
Relative EGFP-positive area in reconstructed testes (Fig. 4c, 4i)
Fig. 4c
Sample		Rep. #1	Rep. #2	Rep. #3	Mean	SD
siCnt	10.0 nM	0.953477	1.04468	1.00184	1	0.0456286
siT10	0.1 nM	0.67665	0.773641	0.882019	0.777437	0.102737
	1.0 nM	0.397368	0.509666	0.518784	0.475273	0.0676215
	10.0 nM	0.292243	0.29317	0.348356	0.311256	0.0321323
Fig. 4i
Sample	Rep. #1	Rep. #2	Rep. #3	Mean	SD
siCnt	0.978165	0.997608	1.02423	1	0.0231235
siT10	0.421967	0.307743	0.550135	0.426615	0.121263
siRas	1.23209	1.14046	1.2977	1.22342	0.078975
siT10 + siRas	0.856511	0.917556	0.785978	0.853348	0.0658458
qRT-PCR analysis (Fig. 4d)
Gli1 qRT-PCR result (Fig. 4d)
Sample		Rep. #1	Rep. #2	Rep. #3	Mean	SD
siCnt	10.0 nM	1.00563	1.07802	0.916358	1	0.0809757
siT10	0.1 nM	0.946093	0.986283	0.984274	0.972217	0.0226463
	1.0 nM	0.643342	0.612745	0.576307	0.610798	0.0335596
	10.0 nM	0.389597	0.371208	0.348796	0.369867	0.0204339
Western blotting analysis (Fig. 4g)
pERK						ERK						pERK/ERK
Sample		Rep. #1	Rep. #2	Rep. #3		Sample		Rep. #1	Rep. #2	Rep. #3		Sample		Rep. #1	Rep. #2	Rep. #3	Mean	SD
SAG (+)	siT10	24877.6	19171.8	20152.6		SAG (+)	siT10	31974.2	25289.9	20537		SAG (+)	siT10	1.70952	1.66564	2.15605	1.84374	0.271362
	siCnt	21256.5	11595.1	15120.2			siCnt	36054.8	23869.7	26735.7			siCnt	1.29537	1.06731	1.2426	1.20176	0.119388
SAG (-)	siT10	24628.8	26526.8	23880.9		SAG (-)	siT10	32247.9	32343.6	22163		SAG (-)	siT10	1.67806	1.80203	2.36748	1.94919	0.367518
	siCnt	14614.8	15821.7	10639			siCnt	32155	35739.6	22723.9			siCnt	0.998643	0.972675	1.02868	1	0.0280282

## Sheet: Fig5
Relative EGFP-positive area in reconstructed testes (Fig. 5a)
Sample	Rep. #1	Rep. #2	Rep. #3	Mean	SD
Cnt	0.46836	0.517133	0.441529	0.475674	0.0383291
PDGF	0.47654	0.372511	0.566172	0.471741	0.0969195
SAG	1.15868	0.894723	0.946599	1	0.139846
PDGF + SAG	1.4929	1.44111	1.54087	1.49163	0.0498922
qRT-PCR analysis (Fig. 5b)
Gli1 qRT-PCR result (Fig. 5b)
Sample	Rep. #1	Rep. #2	Rep. #3	Mean	SD
Cnt	0.362774	0.309638	0.181736	0.284716	0.0930565
PDGF	0.426104	0.285053	0.392177	0.367778	0.0736232
SAG	1.06817	0.957605	0.974227	1	0.059617
PDGF + SAG	1.70125	1.48274	1.44056	1.54152	0.139936
Western blotting analysis (Fig. 5d)
pERK						ERK						pERK/ERK
Sample		Rep. #1	Rep. #2	Rep. #3		Sample		Rep. #1	Rep. #2	Rep. #3		Sample		Rep. #1	Rep. #2	Rep. #3	Mean	SD
PDGF	+	42909.3	47496.5	54236		PDGF	+	15974.1	14939.3	14247.6		PDGF	+	2.01555	2.38554	2.8563	2.41913	0.421382
	-	22377	25454.9	30219.1			-	21028.9	17171.3	20816.7			-	0.798438	1.11231	1.08925	1	0.174938
Western blotting analysis (Fig. 5f)
pERK						ERK						pERK/ERK
Sample		Rep. #1	Rep. #2	Rep. #3		Sample		Rep. #1	Rep. #2	Rep. #3		Sample		Rep. #1	Rep. #2	Rep. #3	Mean	SD
PDGF	siT10	30583.1	42347.4	64130.8		PDGF	siT10	26794.9	35090.7	46609.4		PDGF	siT10	2.00505	2.11998	2.41707	2.1807	0.212615
	siCnt	20088.2	22421.1	26446.8			siCnt	37166.1	37203	46842.9			siCnt	0.94949	1.05871	0.991804	1	0.0550673
% Ciliated cells (Fig. 5h)
Sample	Rep. #1	Rep. #2	Rep. #3	Mean	SD
Cnt	75.3333	77.9528	76.0138	76.4333	1.35916
SAG	76.2626	76.4398	76.0117	76.238	0.215122
PDGF	58.0645	66.6667	66.7049	63.812	4.97754

## Sheet: Fig6
Western blotting analysis (Fig. 6c)
pAKT						AKT						pAKT/AKT
Sample		Rep. #1	Rep. #2	Rep. #3		Sample		Rep. #1	Rep. #2	Rep. #3		Sample		Rep. #1	Rep. #2	Rep. #3	Mean	SD
PDGF	+	32237.8	32864.7	38898.2		PDGF	+	23510.8	17156.6	30661.8		PDGF	+	2.14731	2.99982	1.98669	2.37794	0.544522
	-	15602.8	14358.9	15646.8			-	23927.2	19588.3	29491.4			-	1.02119	1.14795	0.83086	1	0.159603
Western blotting analysis (Fig. 6h)
pAKT						AKT						pAKT/AKT
Sample		Rep. #1	Rep. #2	Rep. #3		Sample		Rep. #1	Rep. #2	Rep. #3		Sample		Rep. #1	Rep. #2	Rep. #3	Mean	SD
Wort	+	0	0	0		Wort	+	11946.2	9607.65	9276.72		Wort	+	0	0	0	0	0
	-	2168.23	1927.51	2859.8			-	10183.2	7812.4	11202.7			-	0.893477	1.03532	1.07121	1	0.0939809
pERK						ERK						pERK/ERK
Sample		Rep. #1	Rep. #2	Rep. #3		Sample		Rep. #1	Rep. #2	Rep. #3		Sample		Rep. #1	Rep. #2	Rep. #3	Mean	SD
Wort	+	9164.65	7670.04	9736.88		Wort	+	13258.7	14265.7	18615.4		Wort	+	2.56496	1.99511	1.94093	2.167	0.345702
	-	3689	4913.72	3797.19			-	12644.4	15274.2	19471.9			-	1.08261	1.19376	0.723631	1	0.245709
Western blotting analysis (Fig. 6j)
pAKT					AKT					pAKT/AKT
Sample	Rep. #1	Rep. #2	Rep. #3		Sample	Rep. #1	Rep. #2	Rep. #3		Sample	Rep. #1	Rep. #2	Rep. #3	Mean	SD
siPten	19015.9	20558.1	34906.1		siPten	31980.1	29612.4	32111.5		siPten	2.37981	2.77852	4.35057	3.16963	1.04197
siCnt	8482.94	2076.01	16037.5		siCnt	33240.8	22089.4	40053.9		siCnt	1.02136	0.376141	1.6025	1	0.613457
pERK					ERK					pERK/ERK
Sample	Rep. #1	Rep. #2	Rep. #3		Sample	Rep. #1	Rep. #2	Rep. #3		Sample	Rep. #1	Rep. #2	Rep. #3	Mean	SD
siPten	8562.22	12308.9	13171.7		siPten	22571	33377.3	39942.5		siPten	0.414576	0.40303	0.36039	0.392665	0.028541
siCnt	27790	21578	34107.8		siCnt	29386.2	29683.6	31803.5		siCnt	1.03351	0.794442	1.17205	1	0.191022
Relative EGFP-positive area in reconstructed testes (Fig. 6d)
Sample	Rep. #1	Rep. #2	Rep. #3	Mean	SD
siCnt	1.05573	0.880546	1.06372	1	0.103527
siT10	0.46094	0.50894	0.441529	0.470469	0.0347011
siAkt	0.46899	0.366609	0.557201	0.464267	0.0953839
siPten	1.46925	1.41828	1.51646	1.46799	0.0491017
qRT-PCR analysis (Fig. 6e)
Gli1 qRT-PCR result (Fig. 6e)
Sample	Rep. #1	Rep. #2	Rep. #3	Mean	SD
siCnt	1.10362	0.961872	0.934505	1	0.0907779
siT10	0.383825	0.436237	0.585708	0.46859	0.104758
siAkt	0.50452	0.583256	0.314259	0.467345	0.138298
siPten	1.64073	1.63134	1.73755	1.66988	0.0587979
% Ciliated cells (Fig. 6f)
Sample	Rep. #1	Rep. #2	Rep. #3	Rep. #4	Rep. #5	Mean	SD
siCnt	60.3865	61.244	63.388	52.1053	48.9583	57.2164	7.58746
siT10	46.7066	45.122	40.2778	30.2905	34.4262	39.3646	5.01816
siAkt	28.0576	37.234	32.2581	32.5	38.6139	33.7327	3.60171
siPten	65.5814	52.3529	57.1429	62.069	51.6129	57.7518	5.23094
